# Supplementary material for: A pistil-expressed pectin methylesterase confers cross-incompatibility between strains of Zea mays
Source: Nat Commun. 2019 May 24;10:2304. doi: 10.1038/s41467-019-10259-0 (PMC6534598; doi:10.1038/s41467-019-10259-0)
Supplement: Supplementary file 4 — Source Data [file 41467_2019_10259_MOESM4_ESM.xlsx]

## Sheet: Figure 2b
Source data for Figure 2b
Genotype	PME38 expression target/ref x 10,000	PME38 expression target/ref	Standard deviation	Standard deviation x 10,000	standard error x 10,000	Targets	References	Mean Cp	CP Error	Mean Cp	Cp Error
Tcb1-s::Col48703	25400	2.54	0.39988	3998.8	1332.93	PMEI38 QRTPCR2	Tub1 RT1	14.4368	0.00893466	15.8894	0.00586442
tcb1; W22	5.97	0.000597	0.000173794	1.73794	0.579313	PMEI38 QRTPCR2	Tub1 RT1	26.145	0.0630065	14.5798	0.00533767
tcb1-f(KO1)	5.02	0.000502	7.03586e-05	0.703586	0.234529	PMEI38 QRTPCR2	Tub1 RT1	24.6217	0.0345608	12.7873	0.00452514
tcb1-f(KO2)	4.36	0.000436	0.000246926	2.46926	0.823086	PMEI38 QRTPCR2	Tub1 RT1	24.6866	0.0202036	12.6319	0.00585141
Tcb1-m	6.36	0.000636	0.000163157	1.63157	0.543858	PMEI38 QRTPCR2	Tub1 RT1	25.1161	0.0292299	13.6498	0.00134083
tcb1-f::silent1	393	0.0393	0.012243	122.43	40.8099	PMEI38 QRTPCR2	Tub1 RT1	18.2221	0.00806271	13.1811	0.00626581
tcb1-f::silent2	484	0.0484	0.0169394	169.394	56.4647	PMEI38 QRTPCR2	Tub1 RT1	17.8232	0.00562305	13.1053	0.0100706
K452-13 Tcb1-m tcb1-f	0.411333	4.11333e-05	1.71704e-05	0.171704	0.0572347	PMEI38 QRTPCR3	Tub1 RT2	29.9337	0.143299	14.0986	0.00788205
J456-13 Tcb1-m tcb1-f	4.29	0.000429	2.72213e-05	0.272213	0.0907377	PMEI38 QRTPCR4	Tub1 RT3	26.1908	0.0676262	14.1087	0.00686331

## Sheet: Figure 3b
Table S3. Pollen mixing tests of Tcb1-s and loss-of-function lines (source data for figure 3b
			Seeds from Test female	Seeds from Test female		Seeds from neutral contol tcb1 female suing same pollen mix as test female	Seeds from neutral contol tcb1 female suing same pollen mix as test female			Fisher exact test that ratio on test ear is different from ratio on control ear; p value less than (fisher's exact test, 2-tailed at https://www.graphpad.com/quickcalcs/contingency1.cfm)
Test plant	Tcb1-s genotype	mop1 phenotype	Kernels from Tcb1-s pollen on plant being tested	Kernels from tcb1 pollen on plant being tested	Percentage of kernels from tcb1 pollen on test ear	Kernels from Tcb1-s pollen on neutral control ear	Kernels from tcb1 pollen on neutral control ear	Percentage of kernels from tcb1 pollen on neutral control ear	Ratio of successful tcb1 pollen on test ear/control ear (no barrier=1)	p value <
s403-8	Tcb1-s::Col207	+	44	1	0.0222222	9	164	0.947977	0.0234417	0.0001
s409i	Tcb1-s::Col207	+	55	2	0.0350877	73	84	0.535032	0.0655806	0.0001
s409ii	Tcb1-s::Col207	+	79	0	0	54	81	0.6	0	0.0001
s409iii	Tcb1-s::Col207	+	173	0	0	123	53	0.301136	0	0.0001
S421i	Tcb1-s::Col207	+	100	1	0.00990099	203	81	0.285211	0.0347146	0.0001
s421ii	Tcb1-s::Col207	+	100	2	0.0196078	85	98	0.535519	0.0366146	0.0001
s421iii	Tcb1-s::Col207	+	211	1	0.00471698	169	22	0.115183	0.040952	0.0001
yx7-3	Tcb1-s::Col207	+	300	2	0.00662252	228	72	0.24	0.0275938	0.0001
s426	Tcb1-s::Col48703	+	120	0	0	78	16	0.170213	0	0.0001
S406-8	Tcb1-s::MaizDulce	+	260	7	0.0262172	123	53	0.301136	0.087061	0.0001
s407-9	Tcb1-s::MaizDulce	+	170	13	0.0710383	75	115	0.605263	0.117368	0.0001
18060-y-5green	tcb1	+	222	30	0.119048	120	13	0.0977444	1.21795	0.6114
yx53i	tcb1	+	102	38	0.271429	119	38	0.242038	1.12143	0.3274
yx54ii	tcb1	+	145	57	0.282178	164	69	0.296137	0.952863	0.4156
18061-5	tcb1	mop	142	81	0.363229	159	57	0.263889	1.37645	0.0307
s413-1	tcb1	mop	48	30	0.384615	98	79	0.446328	0.861733	0.2179
s413-3	tcb1	mop	50	171	0.773756	50	143	0.740933	1.0443	0.2534
s414-1	tcb1	mop	214	54	0.201493	158	31	0.164021	1.22845	0.1865
s414-13	tcb1	mop	352	110	0.238095	139	48	0.256684	0.927579	0.3428
s414-3	tcb1	mop	161	99	0.380769	80	53	0.398496	0.955515	0.4073
s414-6	tcb1	mop	83	24	0.224299	164	44	0.211538	1.06032	0.4504
s414-7	tcb1	mop	80	50	0.384615	78	39	0.333333	1.15385	0.2404
s417-2	tcb1	mop	512	42	0.0758123	242	30	0.110294	0.687365	0.066
yx56-2	tcb1	mop	55	92	0.62585	153	192	0.556522	1.12457	0.16
yx59G-3	KO2	+	201	87	0.302083	103	73	0.414773	0.728311	0.016
18061-7green	tcb1-f::sl1	+	47	58	0.552381	114	112	0.495575	1.11463	0.3471
S415-11green	tcb1-f::sl1	+	225	181	0.445813	142	88	0.382609	1.16519	0.071
S415-12green	tcb1-f::sl1	+	203	164	0.446866	79	54	0.406015	1.10062	0.2386
yx56G-1	tcb1-f::sl1	+	73	264	0.783383	78	274	0.778409	1.00639	0.93
18060-9green	tcb1-f::sl2	+	46	45	0.494505	30	79	0.724771	0.682292	0.0012
s419-11green	tcb1-f::sl2	+	142	77	0.351598	55	50	0.47619	0.738356	0.0216
yx57G-2	tcb1-f::sl2	+	156	143	0.478261	279	161	0.365909	1.30705	0.003
yx57G-3	tcb1-f::sl2	+	140	156	0.527027	153	192	0.556522	0.947002	0.47
yx57G-4	tcb1-f::sl2	+	68	79	0.537415	153	192	0.556522	0.965668	0.77
yx58G-1	Tcb1-m	+	47	213	0.819231	78	274	0.778409	1.05244	0.23
yx58G-4	Tcb1-m	+	26	32	0.551724	153	192	0.556522	0.991379	1
18051-w-5	KO2	mop	29	141	0.829412	12	191	0.940887	0.881521	0.0008
18051-w-6	KO2	mop	285	6	0.0206186	158	12	0.0705882	0.292096	0.0112
18051-w-8	KO2	mop	270	27	0.0909091	247	49	0.165541	0.549165	0.0069
18051-w7	KO2	mop	189	38	0.167401	228	72	0.24	0.697504	0.0511
18051-y-1	KO2	mop	188	60	0.241935	180	138	0.433962	0.557504	0.0001
S434-2	KO2	mop	360	13	0.0348525	97	9	0.0849057	0.410486	0.0338
yx59-10	KO2	mop	19	115	0.858209	64	281	0.814493	1.05367	0.28
yx59-12	KO2	mop	88	182	0.674074	102	166	0.619403	1.08826	0.21
yx59-9	KO2	mop	91	34	0.272	221	76	0.255892	1.06295	0.72
18061-10	tcb1-f::sl1	mop	299	5	0.0164474	163	83	0.337398	0.0487476	0.0001
18061-11	tcb1-f::sl1	mop	55	67	0.54918	19	19	0.5	1.09836	0.7098
18061-13	tcb1-f::sl1	mop	34	25	0.423729	7	217	0.96875	0.437397	0.0001
18061-8	tcb1-f::sl1	mop	198	33	0.142857	191	59	0.236	0.605327	0.0106
S415-1	tcb1-f::sl1	mop	143	29	0.168605	198	32	0.13913	1.21185	0.2493
yx56-13	tcb1-f::sl1	mop	32	66	0.673469	101	166	0.621723	1.08323	0,46
yx56-3	tcb1-f::sl1	mop	114	31	0.213793	178	55	0.236052	0.905705	0.7
yx56-4	tcb1-f::sl1	mop	35	90	0.72	73	288	0.797784	0.9025	0.081
yx56-9	tcb1-f::sl1	mop	47	169	0.782407	78	274	0.778409	1.00514	0.62
yx56R-1	tcb1-f::sl1	mop	211	62	0.227106	467	193	0.292424	0.776633	0.04
yx56R-2	tcb1-f::sl1	mop	263	91	0.257062	467	193	0.292424	0.879073	0.24
yx56R-4	tcb1-f::sl1	mop	85	126	0.597156	153	192	0.556522	1.07302	0.38
18060-11	tcb1-f::sl2	mop	252	5	0.0194553	228	11	0.0460251	0.42271	0.1267
18060-16	tcb1-f::sl2	mop	317	17	0.0508982	179	30	0.143541	0.354591	0.0003
18060-18	tcb1-f::sl2	mop	33	10	0.232558	10	114	0.919355	0.252958	0.0001
s419-9	tcb1-f::sl2	mop	194	123	0.388013	157	75	0.323276	1.20025	0.0705
yx57-11	tcb1-f::sl2	mop	47	177	0.790179	120	477	0.798995	0.988966	0.77
yx57-12	tcb1-f::sl2	mop	33	64	0.659794	211	317	0.600379	1.09896	0.31
yx57-13	tcb1-f::sl2	mop	60	31	0.340659	73	186	0.718147	0.474359	0.0001
yx57-14	tcb1-f::sl2	mop	121	144	0.543396	211	317	0.600379	0.905089	0.13
yx57-16	tcb1-f::sl2	mop	74	80	0.519481	211	317	0.600379	0.865255	0.08
yx57-7	tcb1-f::sl2	mop	152	210	0.58011	102	166	0.619403	0.936564	0.33
yx57-9	tcb1-f::sl2	mop	91	177	0.660448	102	166	0.619403	1.06627	0.37
yx57R-1	tcb1-f::sl2	mop	290	92	0.240838	467	193	0.292424	0.82359	0.08
yx58-12	Tcb1-m	mop	64	136	0.68	102	166	0.619403	1.09783	0.2
yx58-3	Tcb1-m	mop	11	17	0.607143	153	192	0.556522	1.09096	0.69
yx58-4	Tcb1-m	mop	36	73	0.669725	73	186	0.718147	0.932574	0.38

## Sheet: Figure 3c
	Source data for figure 3c		Source data for figure 3c
Test plant	Kernels from Tcb1-s pollen on plant being tested	Kernels from tcb1 pollen on plant being tested	Percentage of kernels from tcb1 pollen on test ear	Kernels from Tcb1-s pollen on neutral control ear	Kernels from tcb1 pollen on neutral control ear	Percentage of kernels from tcb1 pollen on neutral control ear	Ratio of successful tcb1 pollen on test ear/control ear (no barrier=1)	p value <	PME38 expression target/ref	PME38 standard deviation	PME38 standard error of mean	Targets	References	Mean Cp	CP Error	Mean Cp	Cp Error
yx61; tcb1; W22	145	57	0.717822	164	69	0.703863	1.01983		0.00054	2.32e-06	1.33945e-06	PMEI38 q RTPCR2	Tub1 RT1	25.8331	0.00752472	14.1104	0.00181099
yx57-7; tcb1-f::sl2; mop1	152	210	0.41989	102	166	0.380597	1.10324	0.33	0.0423	0.000276	0.000159349	PMEI38 q RTPCR2	Tub1 RT1	19.0724	0.00942801	14.1444	0.0069845
yx57-9; tcb1-f::sl2; mop1	91	177	0.339552	102	166	0.380597	0.892157	0.37	0.0246	0.000803	0.000463612	PMEI38 q RTPCR2	Tub1 RT1	20.7014	0.058736	14.9305	0.00772716
yx57-11; tcb1-f::sl2; mop1	47	177	0.209821	120	477	0.201005	1.04386	0.77	0.0226	0.000251	0.000144915	PMEI38 q RTPCR2	Tub1 RT1	20.7529	0.00189031	14.85	0.0198233
yx57-12; tcb1-f::sl2; mop1	33	64	0.340206	211	317	0.399621	0.851322	0.31	0.00231	1.17e-05	6.755e-06	PMEI38 q RTPCR2	Tub1 RT1	23.0902	0.00813641	13.6323	0.00407483
yx57-13; tcb1-f::sl2; mop1	60	31	0.659341	73	186	0.281853	2.3393	<0.00001	0.2035	0.00123	0.000710141	PMEI38 q RTPCR2	Tub1 RT1	17.0678	0.0107912	14.5874	0.00157373
yx57-14; tcb1-f::sl2; mop1	121	144	0.456604	211	317	0.399621	1.14259	0.13	0.0098	6.73e-05	3.88557e-05	PMEI38 q RTPCR2	Tub1 RT1	22.0654	0.0116191	14.8592	0.00415591
yx57-16; tcb1-f::sl2; mop1	74	80	0.480519	211	317	0.600379	0.800361	0.08	0.00212	4.18e-05	2.41332e-05	PMEI38 q RTPCR2	Tub1 RT1	23.2843	0.0346314	13.6959	0.00614679

## Sheet: Figure 4
Source data for figure 4
Genotype	PME38 expression target/ref x 10,000	PME38 expression target/ref	Standard deviation	Standard deviation x 10,000	standard error x 10,000	Targets	References	Mean Cp	CP Error	Mean Cp	Cp Error
tcb1; W22	5.85333	0.000585333	0.000173794	1.73794	0.579313	PMEI38 QRTPCR2	Tub1 RT1	26.145	0.0630065	14.5798	0.00533767
Tcb1-s::Col48703; mexicana	25780	2.578	0.39988	3998.8	1332.93	PMEI38 QRTPCR2	Tub1 RT1	14.4368	0.00893466	15.8894	0.00586442
Tcb1-s::Col109-4a; mexicana	29450	2.945	0.173948	1739.48	579.828	PMEI38 QRTPCR2	Tub1 RT1	12.6896	0.00185513	14.436	0.00384232
Tcb1-s::Col207-5d; mexicana	17640	1.764	0.0445309	445.309	148.436	PMEI38 QRTPCR2	Tub1 RT1	13.2237	0.00602414	14.0982	0.00438624
Tcb1-s::Col104-4a; parviglumis	4963	0.4963	0.177669	1776.69	592.231	PMEI38 QRTPCR2	Tub1 RT1	14.5853	0.00525828	13.1606	0.000925389
DGF1222-2; Maiz Dulce	8902.67	0.890267	0.245936	2459.36	819.787	PMEI38 QRTPCR2	Tub1 RT1	14.2723	0.00491064	13.842	0.00443995
